# Supplementary material for: Collaborative scheduling of dual-trolley quay cranes and AGVs via speed-control strategy
Source: PLoS One. 2025 Dec 29;20(12):e0339585. doi: 10.1371/journal.pone.0339585 (PMC12747412; doi:10.1371/journal.pone.0339585)
Supplement: S2 File — (XLSX) [file pone.0339585.s002.xlsx]

## Sheet: speed_control_raw_data
SimulationID	Energy_J	CompletionTime_s	SatisfactionRate
1	1742.22	298.801	0.79734
2	1681.43	292.251	0.817585
3	1665.54	291.933	0.803178
4	1653.06	301.912	0.80134
5	1669.26	299.197	0.786662
6	1689.17	297.844	0.779227
7	1710.19	294.221	0.785325
8	1708.16	301.927	0.782689
9	1689.31	294.227	0.784776
10	1746.17	289.659	0.801845
11	1709.7	295.47	0.802457
12	1701.75	298.597	0.790349
13	1716.7	298.36	0.802061
14	1704.96	292.741	0.780868
15	1711.89	294.25	0.799661
16	1757.13	302.49	0.781997
17	1645.33	295.373	0.777043
18	1663.02	290.796	0.807908
19	1730.42	298.13	0.810054
20	1718.03	293.288	0.790118
21	1716.92	297.341	0.791561
22	1726.34	297.466	0.797676
23	1664.97	290.248	0.777662
24	1690.05	296.926	0.795667
25	1727.78	288.037	0.819222
26	1732.41	302.594	0.804418
27	1714.11	299.191	0.789352
28	1728.68	301.573	0.803975
29	1722.54	299.419	0.80001
30	1760.24	292.333	0.805974
31	1745.73	293.433	0.797467
32	1691.32	291.241	0.797862
33	1699.01	295.183	0.806853
34	1727.68	290.754	0.804347
35	1681.45	289.72	0.77775
36	1718.84	292.748	0.792042
37	1650.37	298.644	0.76732
38	1699.53	292.125	0.778671
39	1710.46	295.797	0.793808
40	1701.89	290.951	0.77903
41	1705.7	297.791	0.78772
42	1733.2	295.633	0.805987
43	1753.07	297.352	0.801042
44	1720.73	290.251	0.805851
45	1708.03	302.553	0.798523
46	1716.17	293.361	0.808023
47	1705.59	294.377	0.810899
48	1762.66	295.549	0.79563
49	1697.08	290.558	0.78947
50	1735.79	299.197	0.801023
51	1721.57	293.198	0.822824
52	1717.8	292.467	0.813383
53	1695.96	294.194	0.814839
54	1732.51	291.857	0.781674
55	1741.4	296.239	0.810267
56	1721.76	303.148	0.790087
57	1692.43	299.805	0.805835
58	1697.9	296.306	0.794049
59	1708.14	296.086	0.790199
60	1715.55	294.104	0.785764
61	1668.34	293.124	0.802691
62	1744.88	294.175	0.777344
63	1680.24	296.041	0.804739
64	1696.25	299.227	0.79332
65	1715.09	290.33	0.765217
66	1691.47	293.556	0.809037
67	1655.05	291.583	0.784824
68	1740.34	299.233	0.810378
69	1680.39	292.014	0.794254
70	1663.32	289.03	0.782619
71	1694.44	290.929	0.786827
72	1732.65	295.665	0.804153
73	1735.25	288.151	0.801818
74	1713.03	300.494	0.796091
75	1664.1	293.713	0.792027
76	1666.83	288.703	0.817602
77	1689.03	290.818	0.79575
78	1675.68	300.308	0.799906
79	1668.25	299.345	0.822715
80	1698.96	294.161	0.766351
81	1755.29	297.86	0.789918
82	1653.74	298.124	0.79756
83	1724.61	297.319	0.804899
84	1753.48	290.738	0.800317
85	1675.54	301.082	0.794938
86	1725.33	293.127	0.808879
87	1698.1	299.372	0.799308
88	1695.33	291.769	0.786158
89	1742.16	293.789	0.817114
90	1694.92	301.8	0.802551
91	1691.65	291.222	0.801859
92	1706.96	300.158	0.776429
93	1727.75	296.552	0.788659
94	1747.61	294.436	0.80837
95	1676.3	297.288	0.769228
96	1686.64	298.275	0.818358
97	1748.35	289.298	0.783471
98	1693.31	294.933	0.789023
99	1730.38	300.592	0.795878
100	1683.87	299.634	0.798958
101	1714.82	291.95	0.808193
102	1650.57	299.83	0.786031
103	1646.98	294.827	0.783844
104	1704.27	294.34	0.790471
105	1723.06	298.016	0.795325
106	1673.86	298.495	0.81568
107	1662.95	293.875	0.785135
108	1714.2	302.934	0.800233
109	1708.56	291.977	0.773566
110	1678.44	299.8	0.796777
111	1687.71	292.859	0.784854
112	1688.76	302.641	0.782764
113	1674.59	293.492	0.793871
114	1680.96	299.557	0.78391
115	1727.69	294.708	0.789648
116	1687.42	299.415	0.800856
117	1689.88	298.353	0.787497
118	1696.24	296.28	0.791257
119	1693.4	298.748	0.820028
120	1663.7	297.847	0.792309
121	1745.13	301.543	0.798759
122	1685.39	297.646	0.786516
123	1667.48	292.584	0.791907
124	1763.64	294.252	0.801165
125	1727.64	301.102	0.777857
126	1698.81	295.514	0.806667
127	1690.67	299.144	0.787815
128	1740.4	292.058	0.79541
129	1652.11	295.152	0.799534
130	1751.73	297.003	0.811667
131	1687	297.171	0.781779
132	1689.11	294.376	0.7932
133	1726.78	291.706	0.780564
134	1678.16	295.462	0.784439
135	1694.94	300.244	0.781953
136	1693.97	298.904	0.783119
137	1735.65	297.604	0.778249
138	1696.36	289.014	0.792787
139	1662.09	295.283	0.770782
140	1702.2	300.594	0.786646
141	1686.9	301.208	0.805407
142	1651.77	296.434	0.798551
143	1693.87	291.25	0.76513
144	1715.64	293.246	0.802625
145	1701.51	299.585	0.806465
146	1701.16	291.455	0.798092
147	1764.27	295.631	0.791805
148	1679.53	300.164	0.78827
149	1669.97	293.073	0.803072
150	1723.52	292.285	0.772418
151	1705.34	293.26	0.780394
152	1744.47	290.864	0.802232
153	1701.94	289.672	0.797838
154	1685.02	295.24	0.812466
155	1717.49	301.459	0.789525
156	1660.02	295.587	0.80182
157	1680.7	300.951	0.810341
158	1684.3	290.978	0.792903
159	1674.86	302.749	0.809556
160	1716.02	290.813	0.77208
161	1720.94	293.583	0.787868
162	1663.07	291.872	0.769072
163	1727.05	299.31	0.795642
164	1732.98	298.929	0.813202
165	1702.34	294.288	0.778682
166	1706.12	298.345	0.790479
167	1734.06	296.099	0.793449
168	1689.64	292.507	0.806499
169	1687.14	297.512	0.790123
170	1715.69	294.609	0.809817
171	1748.6	291.575	0.773466
172	1678.1	294.79	0.776479
173	1708.3	297.929	0.808756
174	1713.98	296.247	0.800263
175	1691.21	294.854	0.794304
176	1702.58	291.484	0.791511
177	1700.19	291.781	0.803075
178	1700.78	295.696	0.810515
179	1682.9	296.33	0.775421
180	1689.37	287.199	0.797903
181	1673.15	294.221	0.786208
182	1722.66	294.433	0.776891
183	1704.56	290.665	0.776519
184	1684.67	298.479	0.794752
185	1688.35	289.262	0.781771
186	1681.9	298.495	0.78428
187	1704.83	298.087	0.780348
188	1669.97	296.917	0.815112
189	1739.56	294.499	0.785503
190	1723.35	296.849	0.8198
191	1753.56	292.994	0.821003
192	1714.83	292.027	0.82062
193	1727.7	302.128	0.809469
194	1688.32	295.61	0.799241
195	1686.62	289.668	0.804161
196	1736.95	301.316	0.782612
197	1705.84	294.465	0.795628
198	1646.91	298.514	0.800979
199	1742.73	295.171	0.782875
200	1711.28	294.543	0.795288
201	1697.94	296.847	0.798397
202	1744.72	294.486	0.796527
203	1685.93	288.138	0.78739
204	1724.14	297.065	0.786169
205	1723.51	291.825	0.809165
206	1711.04	295.828	0.816283
207	1685.95	295.332	0.802788
208	1742.43	295.879	0.791566
209	1671.59	291.078	0.801343
210	1686.41	296.558	0.769948
211	1661.88	297.618	0.775075
212	1716.88	298.698	0.800378
213	1642.91	299.27	0.787932
214	1735.81	291.265	0.79461
215	1704.85	292.715	0.793358
216	1701.61	295.352	0.791618
217	1717.98	290.648	0.790293
218	1741.53	293.758	0.784171
219	1655.96	292.516	0.798376
220	1721.88	298.766	0.799798
221	1692.9	292.055	0.792609
222	1743.45	289.651	0.809859
223	1668.74	291.662	0.78731
224	1716.92	300.951	0.78333
225	1722.87	297.928	0.818102
226	1671.87	297.837	0.78205
227	1698.05	296.412	0.788746
228	1737.59	291.322	0.788998
229	1671.29	288.38	0.783692
230	1688.14	293.674	0.806439
231	1714.94	294.418	0.780288
232	1682.8	298.786	0.80172
233	1705.38	293.532	0.793805
234	1735.1	295.952	0.803316
235	1708.8	300.186	0.789505
236	1644.27	296.91	0.797784
237	1728.42	291.831	0.814812
238	1723.8	296.981	0.799384
239	1697.64	297.246	0.784928
240	1725.5	290.565	0.799453
241	1673.47	295.008	0.814543
242	1703.48	290.576	0.803411
243	1694.1	301.715	0.794092
244	1686.06	300.835	0.801238
245	1703.38	293.889	0.805365
246	1692.51	302.18	0.794285
247	1735.05	297.315	0.816038
248	1679.55	290.426	0.807738
249	1685.09	298.827	0.792293
250	1659.93	296.546	0.769489
251	1738.22	295.692	0.790048
252	1721.98	293.967	0.79534
253	1732.82	293.056	0.817872
254	1677.97	295.979	0.78901
255	1760.87	299.757	0.79366
256	1683.37	299.388	0.801598
257	1743.91	299.199	0.804166
258	1728.79	300.17	0.795396
259	1673.32	299.503	0.794254
260	1732.24	295.66	0.778491
261	1728.54	294.301	0.812912
262	1678.29	297.407	0.803128
263	1680.88	297.421	0.800587
264	1657.42	294.33	0.805051
265	1695.4	301.921	0.805746
266	1752.41	292.667	0.800858
267	1706.12	300.173	0.775377
268	1658.85	297.953	0.773488
269	1728.01	296.427	0.819533
270	1727.31	301.355	0.813527
271	1699.48	296.912	0.792325
272	1645.33	300.67	0.809914
273	1704.37	294.791	0.807209
274	1648.38	300.099	0.775694
275	1721.92	299.919	0.798347
276	1693.38	299.894	0.806658
277	1706.74	295.408	0.777262
278	1640.1	298.098	0.785391
279	1736.6	289.621	0.783283
280	1684.49	297.952	0.787228
281	1653.52	294.198	0.780882
282	1662.83	296.892	0.800151
283	1744.1	291.748	0.804639
284	1676.04	296.381	0.771487
285	1722.58	300.13	0.788731
286	1724.52	295.438	0.789308
287	1704.98	291.711	0.778891
288	1742.47	294.344	0.796919
289	1691.04	300.1	0.784901
290	1679.91	301.175	0.770037
291	1731.63	293.579	0.812472
292	1704.98	298.793	0.774964
293	1705.9	300.526	0.811681
294	1701.51	289.736	0.801519
295	1707.51	287.918	0.7844
296	1742.92	294.503	0.785791
297	1726.29	291.652	0.782592
298	1663.68	290.339	0.793995
299	1730.9	288.099	0.789449
300	1732.35	291.927	0.78056
301	1701.23	299.92	0.791403
302	1702.93	292.072	0.782393
303	1675.94	294.706	0.799725
304	1675.79	290.586	0.775129
305	1677.18	293.844	0.777685
306	1724.36	291.3	0.765222
307	1687.59	294.22	0.789482
308	1644.61	297.477	0.813227
309	1651.91	292.932	0.800838
310	1703.41	298.88	0.799435
311	1688.37	300.01	0.791342
312	1686.35	301.241	0.791441
313	1658.61	300.797	0.807165
314	1733.19	291.963	0.801353
315	1686.89	297.515	0.791856
316	1706.71	291.336	0.780839
317	1733.46	298.705	0.781547
318	1684.84	302.107	0.78243
319	1678.16	291.579	0.796732
320	1733.07	299.327	0.819562
321	1707.15	291.782	0.79727
322	1696.24	288.783	0.809092
323	1696.18	287.467	0.798699
324	1706.04	289.796	0.786345
325	1713.23	302.365	0.779569
326	1703.61	295.933	0.786763
327	1701.29	292.831	0.78697
328	1703.75	298.134	0.796684
329	1683.17	298.248	0.787993
330	1684.86	300.01	0.79428
331	1665.72	297.601	0.812057
332	1683.87	298.777	0.817045
333	1713.1	297.23	0.811464
334	1691.69	295.306	0.790529
335	1708.75	300.317	0.79258
336	1673.23	292.972	0.768983
337	1719.24	295.699	0.774329
338	1678.18	290.332	0.814806
339	1718.3	291.742	0.78794
340	1710.87	301.416	0.820774
341	1725.96	291.802	0.778205
342	1718.49	298.278	0.785922
343	1692.3	298.027	0.803595
344	1754.11	292.285	0.782942
345	1665.56	294.96	0.779393
346	1719.09	289.185	0.789295
347	1706.03	291.127	0.798187
348	1750.85	296.87	0.814648
349	1711.27	295.821	0.786636
350	1743.67	302.602	0.8032
351	1682.54	297.328	0.799343
352	1752.69	300.083	0.786578
353	1696.04	298.858	0.792905
354	1672.61	294.475	0.79191
355	1670	300.296	0.794738
356	1762.01	297.344	0.792811
357	1709.49	296.458	0.789315
358	1686	299.7	0.796477
359	1690.44	290.556	0.81039
360	1704.95	292.236	0.792895
361	1688.14	297.98	0.812605
362	1735.98	299.998	0.808808
363	1748.97	300.864	0.801416
364	1697.19	296.452	0.806122
365	1683.81	296.693	0.807638
366	1680.79	292.039	0.800127
367	1667.3	292.532	0.816089
368	1699.2	293.438	0.800728
369	1736.93	293.204	0.777802
370	1700.3	296.644	0.794207
371	1699.3	292.018	0.802093
372	1701.62	300.08	0.79662
373	1720.18	297.781	0.79012
374	1747.3	293.118	0.808002
375	1702.38	288.821	0.787472
376	1728.26	300.799	0.785021
377	1674.63	301.293	0.793978
378	1654.93	295.847	0.778687
379	1751.23	288.777	0.805221
380	1735.22	289.494	0.788608
381	1723.4	293.77	0.801592
382	1705.93	292.592	0.783921
383	1692.19	292.679	0.778813
384	1735.67	291.542	0.78731
385	1659.15	302.953	0.799841
386	1656.16	288.759	0.773431
387	1711.71	297.473	0.823083
388	1700.81	289.985	0.800026
389	1713.43	296.183	0.789401
390	1692.1	298.393	0.814622
391	1639.24	296.378	0.787805
392	1742.64	303.163	0.798392
393	1688.95	293.086	0.816767
394	1742.8	291.633	0.779352
395	1708.89	295.501	0.812721
396	1651.29	292.365	0.784965
397	1730.62	294.085	0.79584
398	1710.29	288.814	0.794764
399	1708.05	301.129	0.808144
400	1672.52	291.15	0.795528
401	1732.75	290.284	0.792559
402	1701.36	300.141	0.820685
403	1738.1	295.386	0.786035
404	1727.22	299.099	0.79684
405	1728.2	296.494	0.777537
406	1660.79	297.809	0.798816
407	1689.36	293.047	0.804592
408	1694.39	294.018	0.773588
409	1692.42	303.499	0.798032
410	1759.36	297.677	0.816301
411	1730.35	290.051	0.810949
412	1652.12	297.912	0.802237
413	1684.68	298.814	0.793045
414	1728.66	295.798	0.800913
415	1705.34	290.69	0.798506
416	1720.32	295.597	0.791354
417	1753.55	291.044	0.785847
418	1644.08	293.801	0.786819
419	1757.7	294.439	0.780438
420	1698.98	295.414	0.794063
421	1677.05	295.795	0.779036
422	1720.82	291.655	0.785535
423	1708.14	295.558	0.792127
424	1651.74	298.766	0.783939
425	1649.93	291.329	0.795962
426	1676.63	296.233	0.788671
427	1736.16	296.938	0.779415
428	1682.55	295.885	0.788899
429	1703.65	301.43	0.797286
430	1735.53	292.652	0.80003
431	1687.9	291.596	0.807724
432	1726.18	297.352	0.801763
433	1718.71	295.91	0.76875
434	1642.36	298.618	0.791385
435	1669.27	301.189	0.797116
436	1710.95	298.239	0.783333
437	1723.64	298.658	0.786025
438	1697.8	295.729	0.803904
439	1754.01	288.938	0.783674
440	1701.84	292.513	0.813573
441	1695.91	300.873	0.783646
442	1694.75	304.251	0.794966
443	1703.69	292.303	0.808284
444	1688.99	290.112	0.778377
445	1694.25	293.405	0.796767
446	1733.82	300.532	0.803519
447	1686.02	301.07	0.790946
448	1694.7	298.43	0.79343
449	1651.25	292.658	0.795024
450	1698.19	299.191	0.81349
451	1698.22	293.269	0.7957
452	1687.89	301.354	0.778568
453	1687.67	293.879	0.780036
454	1716.79	298.141	0.808863
455	1700.07	296.96	0.800623
456	1719.95	295.049	0.815694
457	1688.28	295.994	0.778218
458	1664.85	297.373	0.810924
459	1740.11	300.191	0.774857
460	1708.02	293.823	0.806557
461	1729	303.715	0.789757
462	1735.41	303.57	0.810656
463	1711.14	299.523	0.800804
464	1673.53	299.595	0.791311
465	1690.66	300.46	0.794418
466	1702.1	292.274	0.799146
467	1711.01	299.438	0.801649
468	1676.69	287.955	0.821521
469	1699.71	297.51	0.812292
470	1665.81	296.465	0.783105
471	1665.19	297.212	0.781543
472	1712.14	290.935	0.780225
473	1716.08	289.263	0.78908
474	1680.84	292.335	0.794892
475	1722.44	288.321	0.806862
476	1692.17	291.494	0.795685
477	1697.89	298.895	0.809581
478	1654.67	289.33	0.7991
479	1670.25	299.833	0.796008
480	1687.48	295.744	0.791171
481	1683.58	293.222	0.781802
482	1664.97	296.209	0.766236
483	1743.51	295.912	0.818333
484	1758.96	299.307	0.791406
485	1672.5	292.424	0.776524
486	1737.63	293.215	0.789329
487	1742.61	296.811	0.802748
488	1727.91	301.227	0.785573
489	1726.36	292.108	0.797169
490	1693.48	299.459	0.792788
491	1689.7	299.162	0.822865
492	1685.21	298.044	0.797927
493	1745.95	297.099	0.785294
494	1673.65	290.41	0.787206
495	1737.34	295.624	0.802012
496	1701.55	293.05	0.800621
497	1711.41	299.083	0.801649
498	1679.33	293.238	0.780969
499	1675.82	296.378	0.817627
500	1726.44	295.188	0.790853
501	1661.35	294.86	0.786714
502	1649.47	288.56	0.788385
503	1660.65	293.02	0.815878
504	1720.61	290.347	0.805453
505	1692.28	300.149	0.786514
506	1670.53	293.361	0.794498
507	1690.46	295.733	0.79492
508	1671.94	299.409	0.78681
509	1729.43	302.523	0.81802
510	1728.86	298.013	0.796639
511	1654.83	302.518	0.803919
512	1727.93	290.155	0.807326
513	1679.79	294.265	0.780084
514	1723.19	290.903	0.794632
515	1740.28	287.652	0.788718
516	1679.15	297.827	0.813122
517	1705.9	289.656	0.790633
518	1720.85	294.956	0.794205
519	1707.62	291.838	0.783745
520	1705.47	292.911	0.766865
521	1717.66	298.086	0.780178
522	1734.1	300.525	0.792186
523	1700.49	287.85	0.78455
524	1681.52	299.039	0.806917
525	1686.37	289.715	0.785392
526	1662.61	298.472	0.805177
527	1710.62	291.091	0.799496
528	1709.86	293.425	0.801776
529	1697.77	294.317	0.785856
530	1645.89	288.529	0.784787
531	1694.77	293.061	0.821182
532	1675.75	292.383	0.78992
533	1703.06	292.642	0.79091
534	1654.02	297.082	0.782688
535	1687.65	287.8	0.786341
536	1710.7	299.515	0.791666
537	1669.07	290.683	0.823454
538	1669.16	301.782	0.777147
539	1706.57	290.561	0.789523
540	1712.08	303.747	0.79591
541	1689.42	295.71	0.785638
542	1703.73	296.154	0.785578
543	1690.44	294.126	0.781031
544	1740.1	291.57	0.783353
545	1655.11	295.647	0.806743
546	1696.86	295.664	0.811769
547	1728.97	297.81	0.799913
548	1697.5	292.94	0.793568
549	1715.38	292.519	0.809655
550	1711.67	296.712	0.783513
551	1666.58	291.951	0.777445
552	1686.25	303.261	0.813494
553	1696.51	293.502	0.784011
554	1707.3	300.992	0.786659
555	1730.96	293.059	0.805934
556	1707.09	297.288	0.797212
557	1670.46	301.968	0.802397
558	1714.66	296.718	0.796697
559	1689.69	295.516	0.812625
560	1711.5	291.044	0.801506
561	1682.22	298.004	0.779956
562	1688.79	290.813	0.808119
563	1729.13	299.058	0.779999
564	1680.14	298.348	0.816057
565	1683.53	294.293	0.795777
566	1715.26	291.62	0.800985
567	1699.97	299.626	0.776013
568	1651.08	291.093	0.819971
569	1692.32	292.407	0.773659
570	1704.31	290.998	0.802985
571	1703.27	294.048	0.800888
572	1699.41	294.7	0.795094
573	1694	290.998	0.793897
574	1682.66	293.302	0.798137
575	1767.31	295.34	0.79319
576	1718.23	298.077	0.816653
577	1662.83	296.685	0.794873
578	1688.96	295.876	0.798754
579	1706.09	301.226	0.80664
580	1702.85	293	0.788129
581	1701.12	292.533	0.78028
582	1729.36	297.627	0.811122
583	1705.11	291.561	0.788204
584	1689.32	289.229	0.780448
585	1707.98	299.537	0.786435
586	1695.2	289.803	0.770219
587	1647.62	290.624	0.790439
588	1679.29	291.91	0.788648
589	1683.43	292.886	0.792872
590	1651.94	292.439	0.782148
591	1666.12	298.123	0.802178
592	1723.39	299.603	0.793017
593	1732.51	287.614	0.788719
594	1662.66	294.963	0.799269
595	1738.79	293.836	0.806104
596	1652.31	296.923	0.793914
597	1694.27	293.542	0.786698
598	1686.45	290.33	0.780008
599	1668.22	293.499	0.798322
600	1747.07	298.525	0.805661
601	1675.11	289.587	0.780234
602	1699.62	289.498	0.790837
603	1694.9	291.374	0.79202
604	1722.38	287.347	0.790516
605	1715.21	288.915	0.796308
606	1703.79	289.123	0.779868
607	1703.52	289.647	0.792431
608	1653.73	303.124	0.793957
609	1672.83	291.197	0.79635
610	1675.6	294.733	0.807265
611	1713.72	295.952	0.788299
612	1706.97	289.272	0.798711
613	1738.73	295.072	0.777268
614	1702.76	291.87	0.794726
615	1715.52	294.402	0.818066
616	1670.23	300.62	0.798495
617	1725.2	298.255	0.782789
618	1749.18	301.529	0.793235
619	1671.88	295.058	0.788047
620	1656.4	297.429	0.809528
621	1757.98	293.934	0.803296
622	1691.97	291.912	0.778712
623	1685.98	296.56	0.789849
624	1692.07	297.937	0.802528
625	1721.69	294.19	0.809914
626	1694.45	292.052	0.7878
627	1707.87	302.556	0.803239
628	1718.89	295.63	0.772317
629	1655.77	296.414	0.79503
630	1695.18	298.976	0.786383
631	1656.08	291.402	0.807505
632	1754.68	299.359	0.806819
633	1704.04	292.523	0.809233
634	1658.08	294.687	0.794913
635	1708.36	299.679	0.793075
636	1691.37	292.127	0.794675
637	1732.58	299.375	0.776504
638	1744.08	296.567	0.784041
639	1693.24	287.814	0.786666
640	1702.46	293.194	0.789609
641	1738.42	293.069	0.774042
642	1677.25	291.159	0.784307
643	1642.54	291.249	0.798952
644	1753.12	289.41	0.788562
645	1687.55	295.308	0.803367
646	1742.85	293.96	0.803904
647	1711.52	290.455	0.784133
648	1716.15	291.315	0.787394
649	1709.14	292.293	0.79225
650	1717.73	290.285	0.800384
651	1752.17	294.013	0.805419
652	1717.08	300.649	0.791357
653	1756.38	294.433	0.800729
654	1660.85	296.042	0.800991
655	1681	292.014	0.785241
656	1704.46	298.093	0.798185
657	1700.36	299.803	0.810441
658	1721.27	298.676	0.799847
659	1729.59	298.567	0.809693
660	1689.13	302.879	0.820268
661	1690.47	299.898	0.792192
662	1649.2	299.243	0.792926
663	1743.49	299.952	0.798771
664	1690.95	290.88	0.805953
665	1662.72	297.578	0.788614
666	1701.84	292.443	0.80191
667	1731.37	300.428	0.770092
668	1703.76	294.915	0.776825
669	1736.67	295.257	0.77363
670	1685.88	300.559	0.776677
671	1692.46	294.483	0.796022
672	1666.85	293.301	0.805619
673	1675.24	300.348	0.792952
674	1709	292.266	0.826155
675	1658.22	300.578	0.787757
676	1657.97	301.639	0.785172
677	1704.21	294.892	0.803794
678	1708.45	297.741	0.8078
679	1721.17	290.724	0.777101
680	1668.14	297.389	0.805477
681	1671.74	293.55	0.804774
682	1706.69	296.56	0.816122
683	1715.27	300.544	0.801076
684	1743	303.432	0.765205
685	1696.88	296.509	0.796786
686	1665.15	299.748	0.774587
687	1678.27	289.758	0.78534
688	1682.58	300.05	0.772497
689	1733.11	302.919	0.784242
690	1715.41	300.116	0.791534
691	1665.37	293.486	0.789004
692	1652.93	294.362	0.776045
693	1653.72	299.519	0.788206
694	1655.21	292.056	0.804415
695	1706.97	297.864	0.811
696	1744.98	298.328	0.791059
697	1763.27	303.425	0.791353
698	1716.74	291.743	0.809052
699	1662.24	295.904	0.776015
700	1704.94	299.353	0.80744
701	1636.94	291.379	0.783632
702	1686.87	287.274	0.764583
703	1726.9	290.967	0.796806
704	1704.38	288.424	0.775983
705	1711.6	295.087	0.788374
706	1725.1	296.087	0.796548
707	1672.28	296.235	0.79773
708	1705.73	292.113	0.805175
709	1738.93	297.443	0.785129
710	1692.31	294.822	0.804209
711	1717.54	292.937	0.802704
712	1710.2	292.154	0.805333
713	1733.63	288.847	0.77901
714	1758.42	297.55	0.784189
715	1673.46	291.6	0.819733
716	1716.1	290.921	0.795929
717	1674.55	295.835	0.793444
718	1704.25	295.403	0.805447
719	1700.64	300.156	0.785505
720	1687.82	288.721	0.81594
721	1712.26	297.691	0.791987
722	1676.34	297.917	0.801598
723	1700.03	295.753	0.79409
724	1698.67	293.972	0.786169
725	1667.61	296.531	0.794454
726	1723.9	302.558	0.789303
727	1652.07	291.672	0.778739
728	1672.14	292.012	0.780778
729	1704.42	299.6	0.77712
730	1654.98	294.324	0.784076
731	1689.01	298.428	0.782559
732	1753.18	295.6	0.810362
733	1649.45	300.762	0.799911
734	1751.91	293.863	0.793107
735	1688.79	289.451	0.823273
736	1669.9	292.302	0.789783
737	1677.42	296.33	0.799521
738	1680.63	294.547	0.804781
739	1725.41	294.411	0.798407
740	1670.2	296.554	0.802868
741	1713.7	288.165	0.817389
742	1756.14	293.372	0.786593
743	1694.95	299.771	0.812054
744	1710.48	293.476	0.782831
745	1727.84	292.25	0.796067
746	1699.35	290.019	0.785168
747	1676.31	293.243	0.785946
748	1717.96	292.345	0.768518
749	1733.25	298.516	0.798475
750	1687.24	299.905	0.784781
751	1760.72	295.648	0.776295
752	1737.91	299.114	0.805297
753	1718.09	296.141	0.804244
754	1705.68	294.374	0.779559
755	1695.86	290.598	0.793232
756	1703.15	301.158	0.772417
757	1704.84	293.258	0.792427
758	1655.76	289.393	0.79943
759	1697.71	302.666	0.789954
760	1696.41	294.078	0.812074
761	1690.17	301.003	0.793632
762	1757.98	292.298	0.773303
763	1702.29	295.173	0.811552
764	1692.6	293.987	0.794045
765	1679.59	295.794	0.813659
766	1692.65	299.624	0.793561
767	1733.37	296.008	0.797802
768	1682.93	295.731	0.776432
769	1724.8	289.026	0.791595
770	1710.1	296.766	0.792442
771	1733	297.092	0.804629
772	1703.33	290.141	0.782667
773	1715.41	300.174	0.796123
774	1736.44	291.573	0.7837
775	1671.79	299.39	0.818196
776	1726.39	299.891	0.802707
777	1761.42	293.355	0.800385
778	1666.54	302.836	0.809192
779	1703.74	299.757	0.809015
780	1668.12	290.386	0.798731
781	1695.07	300.359	0.787244
782	1733.25	295.593	0.784579
783	1680.05	299.647	0.775399
784	1722.85	290.773	0.820347
785	1646.12	296.554	0.797493
786	1697.38	294.251	0.805466
787	1731.43	297.736	0.805811
788	1661.75	288.351	0.808
789	1726.15	299.05	0.804068
790	1709.89	294.96	0.814592
791	1683.64	293.629	0.805467
792	1681.97	296.707	0.798773
793	1673.98	295.267	0.803945
794	1727.97	302.075	0.817376
795	1654.73	288.192	0.781134
796	1643.14	296.588	0.784039
797	1689.57	294.891	0.793503
798	1681.06	299.508	0.802119
799	1741.45	291.848	0.820975
800	1731.93	299.247	0.798403
801	1703.02	295.951	0.81961
802	1671.7	297.074	0.799925
803	1711.09	297.631	0.788235
804	1695.2	298.517	0.800342
805	1691.01	295.272	0.80433
806	1650.84	291.289	0.788736
807	1736.56	290.344	0.803642
808	1735.09	295.912	0.815056
809	1680.29	289.82	0.78683
810	1714.19	288.086	0.783848
811	1672.22	299.835	0.806402
812	1684.82	299.165	0.793959
813	1698.03	290.643	0.787843
814	1670.64	295.264	0.79072
815	1726.68	290.846	0.785456
816	1703.79	295.967	0.787002
817	1689.99	295.947	0.812486
818	1673.12	301.419	0.791425
819	1692.2	292.37	0.784268
820	1693.64	293.733	0.785245
821	1698.08	295.048	0.784323
822	1708.96	297.159	0.816341
823	1681.28	292.586	0.813413
824	1750.85	287.339	0.784327
825	1663.13	298.303	0.806363
826	1713.3	303.59	0.802724
827	1653.79	291.059	0.780505
828	1690.96	290.567	0.802249
829	1705.75	298.562	0.798282
830	1728.33	295.057	0.781653
831	1721.13	296.629	0.775743
832	1691.34	290.828	0.796182
833	1728.68	299.759	0.798218
834	1681.04	294.87	0.799692
835	1718.7	293.43	0.809307
836	1749.3	290.487	0.817665
837	1734.14	301.508	0.794569
838	1677.73	290.673	0.771844
839	1685.28	290.444	0.782828
840	1702.23	296.406	0.779905
841	1679.41	295.379	0.783468
842	1680.17	298.745	0.806807
843	1661.53	298.123	0.820349
844	1681.45	290.201	0.80583
845	1749.59	298.479	0.779504
846	1752.43	292.965	0.794808
847	1690.87	296.726	0.798053
848	1698.86	290.57	0.792288
849	1762.42	292.68	0.794195
850	1740.28	296.45	0.795794
851	1679.57	296.047	0.781642
852	1710.76	299.496	0.788154
853	1681.2	299.311	0.804845
854	1676.29	300.765	0.765514
855	1724.69	303.324	0.769289
856	1670.8	290.884	0.795051
857	1669.3	298.492	0.808096
858	1655.88	292.045	0.788065
859	1677.74	290.317	0.788856
860	1743.16	294.143	0.775461
861	1738.67	300.304	0.798694
862	1710.92	295.282	0.77639
863	1664.3	295.001	0.783748
864	1703.51	291.513	0.772233
865	1694.23	298.695	0.814532
866	1695.62	291.03	0.779664
867	1728.81	297.843	0.811052
868	1714.06	290.824	0.813828
869	1694.61	303.159	0.815839
870	1746.96	301.356	0.796386
871	1714.98	297.02	0.782212
872	1707.84	290.953	0.791814
873	1658.67	300.868	0.788774
874	1731.13	293.814	0.813065
875	1648.73	292.759	0.798633
876	1739.48	292.61	0.780271
877	1716.37	292.938	0.790211
878	1711.82	299.313	0.814824
879	1667.26	295.745	0.779715
880	1753.46	299.345	0.824627
881	1731.29	295.762	0.786281
882	1687.5	297.808	0.791221
883	1716.46	291.331	0.79952
884	1668.73	297.633	0.796666
885	1684.31	297.715	0.790742
886	1734.45	301.062	0.806608
887	1704.89	291.019	0.78625
888	1706.49	295.29	0.809898
889	1647.72	290.632	0.786719
890	1693.15	295.268	0.784717
891	1676.07	295.305	0.799577
892	1739.1	299.52	0.788295
893	1690.99	297.33	0.796672
894	1703.89	299.62	0.787113
895	1689.39	296.707	0.796351
896	1723.78	290.494	0.788424
897	1720.88	292.157	0.792345
898	1695.41	302.789	0.794123
899	1701.21	301.879	0.791285
900	1670.69	292.354	0.794788
901	1737.64	294.3	0.786081
902	1723.65	292.031	0.8016
903	1687.3	296.588	0.771179
904	1705.63	292.965	0.7699
905	1695.27	292.005	0.795228
906	1677.08	296.466	0.777824
907	1675.42	296.411	0.81124
908	1743.83	301.485	0.772059
909	1737.65	292.847	0.795509
910	1706.69	293.581	0.794432
911	1733.25	294.735	0.806844
912	1668.9	294.874	0.787128
913	1697.65	288.019	0.80861
914	1703.59	295.817	0.804281
915	1755.5	292.087	0.79546
916	1683.93	294.896	0.776218
917	1689.93	294.563	0.825022
918	1682.08	289.152	0.785089
919	1692.49	292.648	0.808671
920	1652.81	298.289	0.801343
921	1640.88	294.229	0.77609
922	1763.84	289.619	0.796669
923	1663.25	298.11	0.801716
924	1646.61	298.256	0.800072
925	1686.37	293.923	0.804086
926	1671.97	296.46	0.798673
927	1733.53	292.043	0.801323
928	1660.02	292.957	0.795954
929	1694.87	296.617	0.808479
930	1690.98	295.392	0.809372
931	1698.49	298.772	0.808881
932	1656.61	298.546	0.813697
933	1690.39	292.409	0.793779
934	1720.98	294.438	0.794978
935	1682.51	296.795	0.792793
936	1745.57	289.058	0.783098
937	1721.06	302.405	0.814915
938	1661.24	295.569	0.797253
939	1705.16	295.231	0.816107
940	1695.38	292.666	0.781291
941	1724.6	291.09	0.798505
942	1729.06	299.33	0.781055
943	1747.92	296.24	0.800219
944	1714.93	289.784	0.800107
945	1717.26	301.273	0.803029
946	1686.53	302.255	0.796327
947	1706.76	299.708	0.791584
948	1724.17	291.333	0.780785
949	1746.99	296.962	0.79535
950	1711.27	300.648	0.795465
951	1729.58	298.655	0.808919
952	1715.41	300.51	0.783191
953	1695.82	294.268	0.794961
954	1711.73	298.381	0.797691
955	1677.56	291.153	0.780973
956	1718.81	294.985	0.797672
957	1730.76	292.868	0.799177
958	1722.35	291.202	0.771116
959	1726.09	292.164	0.780114
960	1666.29	297.888	0.789154
961	1661.84	293.897	0.809766
962	1683.09	300.837	0.803803
963	1720.11	299.303	0.798623
964	1677.78	295.811	0.776219
965	1673.38	298.157	0.800037
966	1673.87	300.995	0.774881
967	1705.8	294.606	0.770592
968	1697.45	299.685	0.794041
969	1664.3	295.718	0.802588
970	1661.73	293.402	0.780763
971	1717.9	291.284	0.810721
972	1704.43	295.358	0.79445
973	1686.63	299.226	0.810944
974	1713.88	295.035	0.771228
975	1690.08	300.808	0.771909
976	1719.37	298.892	0.799491
977	1654.97	297.415	0.80583
978	1701.54	291.807	0.791879
979	1687.98	289.513	0.803472
980	1725.32	294.484	0.787499
981	1725.29	291.289	0.804506
982	1731.52	295.307	0.804379
983	1709.74	289.674	0.817758
984	1695.51	297.071	0.775322
985	1650.89	301.301	0.801385
986	1676.55	297.163	0.795578
987	1686.08	297.533	0.814525
988	1705.49	293.43	0.78929
989	1726.08	290.842	0.806039
990	1737.36	292.488	0.81036
991	1665.38	295.688	0.79466
992	1727.32	290.218	0.803245
993	1701.82	297.218	0.790948
994	1707.33	299.11	0.789642
995	1671.95	290.004	0.804423
996	1692.57	302.618	0.792999
997	1713.16	302.131	0.807367
998	1665.41	289.682	0.783165
999	1763.67	291.289	0.810471
1000	1726.1	294.921	0.798464

## Sheet: stop-and-wait_raw_data
SimulationID	Energy_J	CompletionTime_s	SatisfactionRate
1	1773.53	300.447	0.690889
2	1741.34	305.295	0.696804
3	1769.96	297.769	0.691691
4	1753.56	299.18	0.68616
5	1730.38	300.649	0.691357
6	1768.71	304.817	0.683691
7	1799.24	304.847	0.686385
8	1774.92	303.699	0.683681
9	1753.31	304.382	0.672716
10	1734.24	308.244	0.683835
11	1734.11	297.691	0.683444
12	1737.62	304.841	0.688121
13	1759.32	308.666	0.66953
14	1719.94	303.314	0.692658
15	1769.82	298.323	0.691524
16	1830	303.545	0.660804
17	1750.52	303.247	0.706255
18	1835.95	306.582	0.68273
19	1785.16	297.433	0.68373
20	1767.06	296.85	0.683075
21	1744.1	305.464	0.679759
22	1738.63	304.357	0.699751
23	1783.13	299.113	0.702401
24	1820.73	295.031	0.700492
25	1743.04	301.992	0.683874
26	1786.99	300.104	0.701585
27	1810.96	303.17	0.686967
28	1757.79	305.364	0.701387
29	1770.97	302.126	0.682686
30	1765.48	302.012	0.684578
31	1786.59	301.444	0.689947
32	1829.09	303.744	0.683551
33	1797.72	299.549	0.685338
34	1731.3	297.245	0.701856
35	1769.66	295.39	0.699073
36	1784.79	304.639	0.681047
37	1765.98	303.825	0.672662
38	1779.36	307.694	0.678933
39	1738.64	306.404	0.701607
40	1762.96	299.735	0.688511
41	1767.32	302.708	0.685545
42	1778.65	297.904	0.673253
43	1805.43	306.806	0.677016
44	1787.54	296.972	0.685239
45	1763.68	298.785	0.688379
46	1776.92	298.692	0.671501
47	1760.11	302.143	0.688506
48	1765.94	293.32	0.683884
49	1819.45	305.98	0.685319
50	1772.46	298.421	0.697456
51	1769.58	299.254	0.682155
52	1805.63	296.986	0.667576
53	1827.18	294.394	0.669663
54	1820.61	307.872	0.684417
55	1856.54	299.303	0.681606
56	1840.93	299.997	0.688881
57	1765.1	303.047	0.659119
58	1779.88	299.574	0.697312
59	1785.87	302.43	0.682605
60	1833.25	307.098	0.675077
61	1781.01	301.274	0.696094
62	1797.28	303.078	0.669463
63	1786.44	303.988	0.685896
64	1775.3	303.305	0.68611
65	1786.29	304.63	0.705934
66	1749.33	306.709	0.66609
67	1778.32	298.182	0.688322
68	1758.03	310.109	0.694487
69	1770.62	298.738	0.696994
70	1797.47	301.504	0.696465
71	1805.56	299.527	0.699734
72	1781.3	299.065	0.690779
73	1761.03	294.839	0.675174
74	1778.86	301.659	0.690144
75	1773.29	304.528	0.675133
76	1775.74	297.714	0.68383
77	1778.02	308.266	0.680164
78	1776.75	305.243	0.693419
79	1747.63	304.385	0.690045
80	1810.92	302.391	0.687073
81	1835.32	303.64	0.683729
82	1772.81	302.593	0.672796
83	1841.08	305.622	0.691946
84	1798.07	295.548	0.679561
85	1819.45	300.997	0.673383
86	1799.05	301.066	0.688738
87	1795.93	301.586	0.687131
88	1793.49	296.326	0.68776
89	1762.09	303.954	0.702448
90	1784.3	296.355	0.693805
91	1785.15	298.451	0.692889
92	1808.38	298.308	0.683133
93	1760.47	303.776	0.680916
94	1774.57	295.803	0.696384
95	1800.19	295.714	0.696806
96	1829.24	301.943	0.691301
97	1750.36	303.121	0.666473
98	1785.02	303.433	0.697391
99	1767.31	298.889	0.691122
100	1846.15	302.408	0.711776
101	1828.16	297.215	0.685147
102	1771.89	298.86	0.669645
103	1767.6	305.544	0.671469
104	1820.89	304.494	0.692419
105	1752.23	305.051	0.688126
106	1816.17	303.775	0.707987
107	1818.55	301.518	0.687953
108	1769.06	300.163	0.681239
109	1744.89	304.158	0.681264
110	1827.11	305.23	0.697205
111	1730.97	306.943	0.668915
112	1798.31	308.804	0.677069
113	1821.68	299.381	0.692453
114	1750.36	301.073	0.68667
115	1770.89	297.827	0.679601
116	1834.4	303.534	0.676622
117	1789.92	301.328	0.705293
118	1750.36	304.748	0.672098
119	1803.09	305.345	0.684508
120	1828.14	305.363	0.670048
121	1810.26	302.558	0.67117
122	1809.72	295.32	0.698034
123	1817.34	301.435	0.682961
124	1806.56	293.463	0.696723
125	1805.75	306.085	0.706208
126	1805.3	297.722	0.67067
127	1785.02	302.936	0.686532
128	1749.88	306.005	0.685281
129	1812.42	303.216	0.670036
130	1789.66	300.424	0.677959
131	1774.91	301.852	0.688267
132	1793.18	303.32	0.68185
133	1820.43	305.767	0.685384
134	1773.38	298.099	0.691861
135	1844.55	306.531	0.684907
136	1777.22	295.794	0.686978
137	1773.72	301.738	0.674104
138	1807.34	301.975	0.695808
139	1743.31	303.871	0.670899
140	1803.78	300.861	0.669289
141	1844.71	297.239	0.675464
142	1762.53	301.614	0.679663
143	1757.26	305.967	0.675107
144	1759.88	300.406	0.690587
145	1782.3	303.647	0.684414
146	1789.07	294.414	0.679076
147	1784.5	297.727	0.6788
148	1766.95	299.736	0.691871
149	1775.11	303.954	0.685895
150	1804.8	296.676	0.684952
151	1792.2	306.29	0.6639
152	1778.9	305.772	0.68968
153	1798.1	304.444	0.677167
154	1804.41	303.353	0.707779
155	1754.14	305.742	0.686958
156	1787.1	301.161	0.697651
157	1756.34	299.628	0.682407
158	1791.48	301.06	0.696424
159	1811.9	302.905	0.696814
160	1812.89	298.789	0.690663
161	1797.46	298.112	0.690296
162	1734.96	309.426	0.684068
163	1729.79	301.606	0.674248
164	1769.49	304.972	0.696534
165	1828.58	297.213	0.689323
166	1769.06	298.935	0.694246
167	1825.88	298.894	0.694523
168	1856.7	304.339	0.685071
169	1851.57	296.445	0.693186
170	1788.08	301.512	0.681101
171	1771.91	298.674	0.673845
172	1735.52	295.606	0.687899
173	1806.23	296.002	0.669422
174	1771.56	305.853	0.691064
175	1767.07	298.104	0.690202
176	1750.68	298.909	0.675227
177	1791.37	302.745	0.682679
178	1751.52	297.72	0.689859
179	1783.2	297.937	0.69399
180	1782.54	301.659	0.663933
181	1766.26	299.637	0.69547
182	1744.21	300.573	0.692791
183	1808.88	300.734	0.704579
184	1739.29	297.511	0.68928
185	1734.17	298.715	0.703601
186	1832.92	299.832	0.686288
187	1822.68	302.107	0.675613
188	1818.72	304.888	0.688497
189	1775.44	305.766	0.69132
190	1847.49	303.131	0.688789
191	1793.02	301.613	0.688006
192	1769.72	299.606	0.662872
193	1814.63	298.557	0.709412
194	1787.94	299.084	0.712996
195	1802.47	294.72	0.685982
196	1843.97	301.773	0.692562
197	1810.64	305.451	0.675994
198	1800.33	302.255	0.690999
199	1806.61	305.794	0.704069
200	1774.48	299.718	0.681222
201	1744.24	294.802	0.69801
202	1792.03	300.018	0.700418
203	1833.69	299.346	0.692807
204	1844.34	308.131	0.678474
205	1785.02	305.993	0.689505
206	1808.73	301.804	0.686759
207	1804.84	298.729	0.699971
208	1798.5	299.212	0.665117
209	1790.47	300.381	0.663409
210	1774.45	308.036	0.666246
211	1827.19	308.523	0.694829
212	1765.13	294.966	0.684142
213	1770.58	298.384	0.699979
214	1828.96	301.477	0.682975
215	1810.46	303.848	0.666611
216	1788.13	308.665	0.699193
217	1786.59	307.939	0.673659
218	1812.26	297.639	0.66312
219	1789.29	297.831	0.697336
220	1726.99	299.179	0.699964
221	1776.17	297.829	0.68692
222	1805.03	300.315	0.680966
223	1790.57	301.722	0.679818
224	1799.94	299.947	0.690268
225	1794.95	295.173	0.70732
226	1795.01	310.251	0.680868
227	1757.88	301.729	0.70836
228	1822.31	297.483	0.68187
229	1829.63	300.928	0.685831
230	1770.12	296.481	0.684414
231	1799.7	306.925	0.687702
232	1774.67	300.795	0.702496
233	1784.74	308.261	0.690693
234	1786.67	301.666	0.677065
235	1825.2	299.004	0.70352
236	1789.19	297.078	0.679013
237	1799.71	303.44	0.681436
238	1808.32	303.12	0.703672
239	1786.25	302.628	0.668357
240	1800.08	303.175	0.702446
241	1773.56	307.513	0.679679
242	1806.89	300.289	0.669855
243	1791.49	298.951	0.686497
244	1769.8	296.209	0.688414
245	1817.36	305.326	0.70262
246	1798.76	297.425	0.681808
247	1785.21	298.229	0.681428
248	1832.41	298.805	0.705862
249	1839.52	303.76	0.682628
250	1761.27	300.452	0.680268
251	1773.84	301.88	0.664773
252	1788.8	307.73	0.698806
253	1782.72	296.454	0.705094
254	1760.5	302.195	0.666171
255	1748.25	305.237	0.665117
256	1820.5	305.894	0.686766
257	1818.17	309.159	0.705193
258	1775.56	299.389	0.677483
259	1800.8	299.296	0.674035
260	1792.94	306.239	0.674475
261	1779.58	303.842	0.674465
262	1741.6	308.761	0.683267
263	1788.32	303.945	0.678619
264	1768.98	297.708	0.700939
265	1747.61	295.683	0.681371
266	1818.29	303.417	0.693303
267	1811.7	302.595	0.686376
268	1766.33	297.097	0.676764
269	1796.47	300.79	0.678529
270	1781.42	302.038	0.677928
271	1797.67	300.34	0.697764
272	1802.21	301.844	0.713607
273	1755.01	306.415	0.680054
274	1775.44	299.868	0.697774
275	1853.41	303.119	0.675994
276	1758	304.281	0.704136
277	1786.65	296.199	0.677736
278	1819.91	302.292	0.682232
279	1767.33	300.156	0.690798
280	1804	302.808	0.663867
281	1812.17	299.996	0.705259
282	1771.34	304.665	0.684218
283	1760.13	306.871	0.687698
284	1786.76	301.895	0.694109
285	1787.81	299.501	0.702174
286	1777.19	304.048	0.68695
287	1819.35	302.292	0.674611
288	1818.29	304.462	0.672731
289	1771.92	297.726	0.69785
290	1828.34	298.13	0.676203
291	1776.41	298.158	0.689631
292	1805.5	298.888	0.690782
293	1840.7	307.789	0.711638
294	1749.82	305.452	0.694864
295	1769.41	304.559	0.695828
296	1789.37	301.893	0.664443
297	1758.51	303.032	0.674246
298	1765.47	298.749	0.681441
299	1770.58	300.116	0.685454
300	1790.43	294.426	0.709237
301	1772.24	308.395	0.683888
302	1804.1	295.325	0.688432
303	1820.44	309.962	0.675006
304	1810.44	297.524	0.689596
305	1788.68	298.436	0.685656
306	1827.75	295.578	0.687094
307	1733.57	298.197	0.691569
308	1752.48	302.818	0.677927
309	1797.45	298.566	0.693384
310	1782.53	307.387	0.700678
311	1765.33	299.69	0.704776
312	1737.85	303.04	0.70759
313	1823.54	302.637	0.693259
314	1775.31	296.71	0.678488
315	1794.76	302.936	0.691329
316	1774.64	309.127	0.689071
317	1797.22	310.075	0.697519
318	1803.4	302.428	0.675497
319	1839.52	300.498	0.678542
320	1824.59	303.18	0.691957
321	1777.34	295.36	0.688075
322	1769.89	309.382	0.689611
323	1784.34	308.168	0.704286
324	1781.38	303.498	0.680151
325	1782.23	306.985	0.682667
326	1769.94	301.085	0.677193
327	1784.03	303.935	0.688883
328	1768.98	294.678	0.687531
329	1751.46	306.454	0.690161
330	1842.68	299.433	0.677877
331	1789.79	302.709	0.68362
332	1806.08	297.583	0.675132
333	1794.41	300.452	0.668564
334	1825.28	298.423	0.691038
335	1840.99	303.262	0.675424
336	1740.3	303.371	0.68744
337	1786.67	306.396	0.68345
338	1783.41	302.97	0.703008
339	1805.48	300.438	0.683692
340	1732.61	295.995	0.678895
341	1811.79	298.736	0.69446
342	1853.07	299.016	0.66838
343	1773.26	300.982	0.67262
344	1773.42	303.55	0.686362
345	1783.76	298.745	0.691191
346	1827.23	308.212	0.690415
347	1807.81	300.475	0.676112
348	1750.77	302.707	0.694364
349	1800.66	307.72	0.687583
350	1804.81	306.346	0.67456
351	1834.64	304.554	0.694187
352	1743.73	305.144	0.692748
353	1771.39	307.29	0.678867
354	1786.31	298.307	0.679095
355	1775.11	294.782	0.698592
356	1782.26	298.747	0.682689
357	1760.33	295.057	0.67994
358	1782.7	308.745	0.679796
359	1749.57	304.905	0.690668
360	1792.86	300.946	0.707564
361	1766.16	302.677	0.689057
362	1798.66	303.499	0.677551
363	1831.25	297.996	0.689754
364	1787.92	300.333	0.675515
365	1784.36	302.296	0.676383
366	1797.61	298.074	0.675153
367	1783.78	304.196	0.688314
368	1824.78	306.053	0.678891
369	1795.66	304.213	0.712461
370	1757.56	296.745	0.672652
371	1785.01	302.279	0.681276
372	1850.43	306.512	0.697737
373	1777.39	305.13	0.677634
374	1770.06	297.369	0.69333
375	1806.19	299.252	0.690294
376	1740.73	302.655	0.691273
377	1766.92	310.097	0.681263
378	1807.94	295.416	0.674019
379	1781.33	296.491	0.678356
380	1758.11	309.227	0.686536
381	1749.22	306.79	0.681412
382	1789.64	294.909	0.675118
383	1822.94	305.407	0.679781
384	1838.25	295.479	0.682988
385	1785.81	303.076	0.68717
386	1783.21	308.626	0.675785
387	1830.87	305.289	0.692164
388	1777.5	307.045	0.68022
389	1786.73	307.56	0.708313
390	1769.12	297.496	0.693634
391	1798.03	300.615	0.675329
392	1779.81	307.536	0.681638
393	1780.18	297.411	0.699555
394	1822.79	299.102	0.681819
395	1818.93	296.707	0.685583
396	1838.28	307.664	0.69657
397	1845.82	302.065	0.691781
398	1779.19	296.736	0.690252
399	1774.11	307.742	0.678279
400	1808.91	304.725	0.710324
401	1811.14	310.513	0.683395
402	1780.71	295.477	0.703631
403	1774.18	304.569	0.682468
404	1775.8	307.017	0.675754
405	1792.44	308.979	0.670738
406	1765.91	297.453	0.683536
407	1817.49	303.054	0.676082
408	1726.56	301.303	0.682831
409	1746.8	295.578	0.685595
410	1797.47	305.746	0.677666
411	1788.58	299.163	0.692753
412	1805.57	304.214	0.691877
413	1801.93	302.579	0.693736
414	1755.61	305.332	0.689624
415	1806.22	299.299	0.668818
416	1759.24	299.734	0.676615
417	1794.89	301.14	0.685862
418	1770.44	303.07	0.679853
419	1828.46	296.498	0.696375
420	1789.17	298.48	0.672636
421	1793.95	298.429	0.693717
422	1724.34	300.881	0.663688
423	1806.08	293.573	0.697328
424	1791.74	300.951	0.671239
425	1841.13	297.487	0.67412
426	1808.02	302.052	0.685531
427	1792.76	305.869	0.675797
428	1757.46	301.647	0.701983
429	1806.09	305.419	0.696359
430	1727.7	297.236	0.686584
431	1742.76	298.968	0.695063
432	1769.29	298.416	0.688288
433	1788.65	294.437	0.686008
434	1781.76	296.601	0.667797
435	1788.87	301.091	0.666918
436	1826.36	297.25	0.683542
437	1771.03	304.259	0.678537
438	1815	308.058	0.676377
439	1754.84	297.527	0.693005
440	1763.96	297.09	0.664565
441	1810.43	300.501	0.675607
442	1755.91	302.777	0.681513
443	1776.78	307.807	0.676883
444	1756.96	304.147	0.678973
445	1809.11	299.295	0.685716
446	1756.23	304.321	0.683215
447	1797.57	306.129	0.683684
448	1761.28	298.2	0.671938
449	1814.29	305.953	0.69843
450	1797.73	295.881	0.668084
451	1784.66	303.594	0.682921
452	1744.75	308.524	0.683528
453	1791.36	298.995	0.683129
454	1777.65	297.371	0.672314
455	1763.09	300.903	0.668521
456	1781.99	298.292	0.686973
457	1793.53	303.424	0.710842
458	1781.81	295.59	0.669589
459	1741.98	302.838	0.685767
460	1752.47	303.45	0.700068
461	1765.84	299.652	0.689796
462	1745.87	297.701	0.666982
463	1825.11	298.858	0.678085
464	1770.29	304.477	0.677798
465	1759.32	307.274	0.703359
466	1782.59	300.733	0.679892
467	1792.4	307.711	0.690098
468	1762.98	305.315	0.701422
469	1798.39	302.4	0.667429
470	1777.39	303.516	0.68272
471	1764.87	295.523	0.693118
472	1827.3	302.247	0.701209
473	1730.35	308.296	0.691352
474	1770.48	307.504	0.68045
475	1786.25	295.586	0.679576
476	1743.78	298.274	0.698176
477	1787.24	300.98	0.672423
478	1775.14	302.213	0.680893
479	1810.63	301.348	0.67799
480	1807.22	305.713	0.675529
481	1813.48	302.046	0.692391
482	1768.67	307.567	0.661811
483	1785.91	297.398	0.69273
484	1828.87	295.707	0.685544
485	1791.68	296.693	0.697942
486	1790.83	303.083	0.684712
487	1769.52	298.061	0.671275
488	1802.44	300.532	0.693532
489	1739.76	303.82	0.691556
490	1778.26	296.686	0.704827
491	1793.62	298.02	0.686474
492	1773.87	299.331	0.710454
493	1810.47	294.098	0.695898
494	1843.28	298.285	0.693463
495	1785.39	298.448	0.679766
496	1847.62	302.284	0.684218
497	1788.81	302.108	0.713671
498	1791.43	297.417	0.700748
499	1792.97	299.312	0.684014
500	1824.12	300.638	0.674294
501	1772.01	306.811	0.689897
502	1852.46	302.588	0.661355
503	1759.45	300.599	0.695018
504	1779.05	306.717	0.67601
505	1806.73	300.159	0.69852
506	1840.95	303.16	0.690298
507	1805.29	304.842	0.709524
508	1759.36	298.776	0.705604
509	1762.83	296.601	0.685075
510	1756.3	297.712	0.701632
511	1793.61	298.576	0.709016
512	1789.92	296.901	0.694677
513	1827.56	298.514	0.681482
514	1778.9	302.255	0.703269
515	1814.42	303.589	0.696353
516	1812.33	303.014	0.681719
517	1805.98	296.611	0.687116
518	1770.01	297.103	0.667972
519	1815.07	306.909	0.66363
520	1828.68	294.322	0.693541
521	1782.19	296.843	0.677746
522	1782.67	306.948	0.671232
523	1768.28	294.439	0.689616
524	1805.06	305.603	0.682494
525	1788.66	302.829	0.673743
526	1744.79	304.64	0.690336
527	1750.2	304.502	0.679426
528	1760.57	304.482	0.692808
529	1803.1	308.979	0.696962
530	1795.23	302.43	0.684725
531	1796.6	295.899	0.695906
532	1736.34	308.909	0.691063
533	1820.35	300.846	0.706558
534	1818.75	306.133	0.670477
535	1782.55	299.695	0.668147
536	1804.17	300.762	0.679489
537	1811.81	299.98	0.694258
538	1794.34	306.338	0.708081
539	1731.01	304.425	0.667291
540	1798.12	296.624	0.67157
541	1794.19	302.665	0.68332
542	1794.21	304.981	0.685619
543	1793.63	305.282	0.69268
544	1802.21	306.605	0.693978
545	1773.31	298.887	0.690158
546	1759.1	296.962	0.690087
547	1824.54	294.327	0.683538
548	1719.78	305.383	0.691269
549	1782.84	294.204	0.688712
550	1825.49	304.075	0.683431
551	1806.47	302.745	0.679462
552	1776.77	302.71	0.66894
553	1771.82	298.612	0.691914
554	1740.31	300.047	0.675835
555	1766.9	295.761	0.687915
556	1792.74	299.565	0.69863
557	1751.98	301.972	0.693851
558	1798.65	303.954	0.704721
559	1827.93	294.159	0.682311
560	1837.59	304.433	0.704548
561	1724.99	302.523	0.676242
562	1732.91	304.747	0.679275
563	1790.09	298.826	0.676426
564	1797.11	300.497	0.679583
565	1827.69	304.495	0.708341
566	1790.95	306.59	0.691243
567	1761	306.746	0.658901
568	1778.56	297.89	0.673052
569	1772.58	302.975	0.686262
570	1745.26	296.422	0.689156
571	1756.73	301.329	0.689921
572	1821.63	306.306	0.677295
573	1752.32	307.483	0.678772
574	1798.4	306.329	0.699273
575	1769.45	299.189	0.688052
576	1807.51	304.68	0.685426
577	1810.68	304.907	0.680261
578	1773.81	306.586	0.666804
579	1738.78	297.752	0.665181
580	1821.03	302.093	0.672542
581	1821.83	304.15	0.677787
582	1785.97	307.012	0.701862
583	1796.54	304.596	0.699965
584	1753.76	299.532	0.676978
585	1831.32	304.791	0.687217
586	1771.56	303.87	0.674786
587	1780.26	297.652	0.670525
588	1788.86	299.54	0.682387
589	1784.03	308.215	0.691324
590	1784.92	298.146	0.68503
591	1767.1	300.104	0.685789
592	1800.62	301.466	0.672195
593	1819.28	304.41	0.693064
594	1789.51	298.142	0.677449
595	1791.69	309.284	0.684271
596	1730.85	302.314	0.677494
597	1771.94	300.721	0.678935
598	1739.14	297.243	0.697814
599	1737.11	299.022	0.678708
600	1801.48	299.428	0.662451
601	1739.2	302.499	0.687888
602	1807.95	302.829	0.692307
603	1790.76	303.168	0.712557
604	1784.23	301.315	0.687262
605	1799.32	309.477	0.695281
606	1851.48	303.387	0.685767
607	1756.46	301.02	0.662123
608	1840.29	305.042	0.708225
609	1818.34	302.082	0.686075
610	1773.38	302.465	0.687758
611	1799.59	298.947	0.683261
612	1781.93	304.124	0.678287
613	1829.21	296.764	0.68574
614	1757.2	298.108	0.69418
615	1729.96	305.512	0.688158
616	1824.56	298.008	0.677992
617	1796.34	301.76	0.673063
618	1770.9	304.426	0.693164
619	1747.49	302.795	0.689149
620	1737.93	306.441	0.705749
621	1813.83	307.602	0.68447
622	1759.09	298.828	0.674191
623	1777.9	303.576	0.698646
624	1773.39	299.121	0.676687
625	1793.13	294.729	0.675572
626	1792.65	301.627	0.702614
627	1754.66	302.827	0.694952
628	1718.95	305.184	0.686419
629	1772.4	303.532	0.692916
630	1780.22	294.939	0.711307
631	1804.56	303.988	0.692337
632	1794.72	300.191	0.703113
633	1800	295.999	0.682654
634	1812.12	300.158	0.689711
635	1774.35	304.668	0.667034
636	1788.68	307.875	0.688547
637	1830.21	300.766	0.67496
638	1744.07	294.71	0.671174
639	1799.86	309.78	0.664414
640	1772.88	301.555	0.703108
641	1793.85	304.766	0.689777
642	1790.35	295.924	0.679879
643	1777.05	304.654	0.691179
644	1747.76	309.373	0.685953
645	1753.36	303.84	0.707277
646	1771.37	302.995	0.671228
647	1734.33	298.614	0.673249
648	1798.75	303.679	0.683714
649	1804.1	308.626	0.696005
650	1786.41	294.248	0.697655
651	1739.88	309.227	0.686286
652	1803.79	302.333	0.700306
653	1804.71	306.465	0.710923
654	1783.3	300.573	0.696902
655	1792.89	297.839	0.692218
656	1767.37	307.84	0.694951
657	1779.27	299.925	0.690728
658	1834.13	298.523	0.682814
659	1781.03	296.999	0.69612
660	1823.16	301.696	0.691329
661	1815.09	307.617	0.662832
662	1784.72	297.014	0.699318
663	1843.78	300.741	0.678512
664	1803.51	297.465	0.673704
665	1801.11	302.13	0.701098
666	1776.41	300.23	0.691187
667	1731.78	295.063	0.686159
668	1781.43	302.962	0.680229
669	1760.77	298.88	0.692064
670	1815.1	306.634	0.704643
671	1764.11	297.278	0.707723
672	1822.47	299.658	0.687366
673	1787.81	305.171	0.694634
674	1759.33	306.247	0.687812
675	1739.92	303.451	0.680526
676	1778	300.475	0.694114
677	1740.35	307.82	0.696162
678	1829.45	302.408	0.697462
679	1814.54	298.917	0.699737
680	1820.48	307.699	0.666637
681	1826.36	294.114	0.661187
682	1742.46	299.682	0.710275
683	1779.51	300.481	0.701109
684	1791.45	306.722	0.674157
685	1798.95	298.089	0.682193
686	1788.28	302.639	0.702764
687	1822.73	300.203	0.669672
688	1741.74	307.782	0.677116
689	1794.17	295.576	0.692533
690	1788.37	298.887	0.685497
691	1781.13	293.292	0.685272
692	1786.21	302.004	0.690647
693	1827.2	306.693	0.701904
694	1794.78	302.173	0.68269
695	1772.42	305.014	0.692402
696	1734.68	303.931	0.667906
697	1765.32	300.344	0.662114
698	1850.16	302.152	0.685117
699	1766.39	302.887	0.668045
700	1730.29	304.399	0.696497
701	1729.58	299.797	0.68373
702	1752.17	307.214	0.688217
703	1800.31	303.134	0.691559
704	1781.46	305.668	0.693684
705	1813.88	298.993	0.680803
706	1769.9	302.057	0.68039
707	1828.43	306.885	0.685281
708	1779.97	299.887	0.673891
709	1740.63	301.461	0.690455
710	1772.42	303.081	0.701322
711	1848.51	306.663	0.666848
712	1792.71	297.744	0.702455
713	1800.89	304.705	0.684395
714	1784.5	299.505	0.694859
715	1744.58	304.057	0.673068
716	1789.18	300.019	0.683661
717	1774.9	300.756	0.710496
718	1813.3	302.104	0.665865
719	1798.91	303.333	0.690566
720	1784.86	297.095	0.697564
721	1765.68	300.325	0.661202
722	1804.59	306.055	0.667154
723	1836.29	297.837	0.675643
724	1795.64	303.429	0.686922
725	1822.64	299.883	0.675653
726	1773.07	301.141	0.69708
727	1722.77	296.973	0.690322
728	1773.21	301.131	0.684365
729	1790.48	299.644	0.67459
730	1825.18	298.082	0.67142
731	1778.18	304.808	0.707542
732	1814.09	302.908	0.695174
733	1832.79	295.237	0.691003
734	1853.35	300.501	0.707169
735	1783.66	306.118	0.682262
736	1791.42	296.93	0.704374
737	1741	304.414	0.666962
738	1762.66	304.368	0.692647
739	1806.98	294.22	0.701733
740	1831.26	305.739	0.668924
741	1811.52	302.3	0.68252
742	1807.28	298.661	0.700869
743	1783.24	305.078	0.701465
744	1746.52	306.244	0.691409
745	1820.1	308.481	0.679247
746	1792.7	302.529	0.691209
747	1746.26	304.546	0.687766
748	1733.86	304.233	0.686207
749	1817.2	303.698	0.702742
750	1787.83	304.43	0.670882
751	1809.25	301.25	0.677755
752	1759.17	306.401	0.67983
753	1837.29	305.026	0.674369
754	1823.03	306.227	0.679735
755	1778.44	299.055	0.710929
756	1782.57	298.146	0.690389
757	1758.62	302.609	0.678374
758	1843.53	297.576	0.695199
759	1779.41	302.084	0.686386
760	1825.66	304.78	0.665786
761	1756.01	304.866	0.688078
762	1822.08	301.095	0.688165
763	1793.14	307.037	0.709045
764	1745.71	304.357	0.688238
765	1807.69	302.865	0.683808
766	1767.07	295.337	0.662196
767	1753.76	306.761	0.680286
768	1768.86	293.199	0.703655
769	1775.24	299.761	0.704619
770	1790.42	300.487	0.674441
771	1771.54	307.144	0.703769
772	1761.83	300.891	0.670478
773	1783.89	298.974	0.687756
774	1742.98	299.464	0.686054
775	1752.97	307.032	0.677297
776	1805.67	301.981	0.66288
777	1807.26	299.589	0.690862
778	1849.88	306.083	0.707089
779	1814.85	300.975	0.695321
780	1777.4	302.816	0.674729
781	1813.35	302.867	0.703602
782	1778.72	297.892	0.700978
783	1821.08	301.456	0.678121
784	1736.79	295.046	0.66927
785	1838.98	300.395	0.676118
786	1797.42	301.933	0.697167
787	1791.33	298.7	0.679738
788	1826.3	304.56	0.68093
789	1757.34	302.005	0.701505
790	1780.38	307.671	0.674797
791	1781.89	296.657	0.699643
792	1789.04	305.863	0.68576
793	1814.97	296.281	0.67186
794	1796.22	293.893	0.708921
795	1794.5	295.8	0.687422
796	1777.94	299.955	0.700659
797	1781.85	306.611	0.69331
798	1747.38	308.631	0.667993
799	1767.73	303.507	0.697215
800	1777.37	304.711	0.686018
801	1774.14	301.937	0.674812
802	1811.36	301.547	0.681694
803	1833.72	303.326	0.686792
804	1811.94	303.504	0.701965
805	1800.22	305.836	0.678825
806	1776.56	304.733	0.679786
807	1791.86	303.116	0.669901
808	1789.54	299.021	0.685918
809	1743.77	299.958	0.681729
810	1775.88	301.884	0.683067
811	1840.87	302.607	0.676052
812	1797.97	298.906	0.676404
813	1784.31	300.915	0.690258
814	1844.42	307.252	0.683665
815	1793.85	310.032	0.706025
816	1734.69	296.955	0.693164
817	1785.49	300.762	0.702493
818	1801.86	306.175	0.68047
819	1733.84	307.321	0.699443
820	1804.56	303.502	0.683199
821	1804.1	299.105	0.687507
822	1751.84	306.064	0.682619
823	1813.22	301.855	0.665325
824	1846.86	297.385	0.695255
825	1775.03	305.353	0.68386
826	1798.85	301.351	0.700578
827	1751.97	302.072	0.665313
828	1839.07	300.336	0.686888
829	1744.49	304.469	0.673704
830	1811.12	304.383	0.672961
831	1744.6	310.162	0.684282
832	1735.89	306.34	0.705246
833	1813.21	308.962	0.665084
834	1776.75	300.51	0.692796
835	1837.29	298.255	0.677005
836	1832.11	305.851	0.682704
837	1722.63	299.153	0.698774
838	1810.78	299.809	0.693629
839	1762.08	304.595	0.709815
840	1760.32	307.841	0.699322
841	1777.47	297.729	0.695405
842	1813.67	298.636	0.70834
843	1774.51	306.103	0.689383
844	1745	303.826	0.665545
845	1769.18	308.945	0.686687
846	1799.83	297.232	0.692558
847	1771.3	298.46	0.685991
848	1793.07	297.125	0.679564
849	1771.71	305.768	0.69102
850	1811.73	299.485	0.695487
851	1769.3	297.668	0.695309
852	1797.93	297.055	0.689832
853	1854.04	300.192	0.681982
854	1719.34	293.167	0.671283
855	1761.27	301.242	0.69323
856	1793.1	297.826	0.69945
857	1830.37	303.222	0.669109
858	1752.38	303.906	0.680487
859	1809.52	301.428	0.690471
860	1769.47	303.217	0.670487
861	1802.95	296.701	0.685246
862	1801.92	306.143	0.691841
863	1839.86	304.29	0.673407
864	1831.79	296.108	0.691019
865	1766.21	307.887	0.691422
866	1768.23	303.06	0.702629
867	1790.33	297.161	0.683115
868	1827.37	298.786	0.697152
869	1810.96	293.647	0.691747
870	1798.05	306.264	0.67362
871	1783.91	304.127	0.71024
872	1828.29	301.897	0.695001
873	1762.05	309.777	0.682243
874	1760.9	303.212	0.686286
875	1800.36	301.172	0.691697
876	1820.9	301.836	0.680897
877	1757.8	300.224	0.6819
878	1815.64	308.377	0.683238
879	1767.94	301.946	0.687314
880	1748.38	302.263	0.677205
881	1802.52	297.888	0.666683
882	1735.34	300.153	0.662902
883	1797.73	305.137	0.697684
884	1743.2	297.454	0.685123
885	1767.93	302.19	0.696486
886	1836.72	302.163	0.674764
887	1854.62	306.8	0.69218
888	1803.69	306.182	0.679102
889	1771.51	308.493	0.695033
890	1764.19	298.454	0.672574
891	1797.21	305.076	0.68699
892	1773.03	305.018	0.677691
893	1824.58	304.156	0.680526
894	1825.78	301.166	0.676955
895	1774.84	294.784	0.677983
896	1763.58	305.719	0.675842
897	1815.68	295.119	0.6901
898	1802.3	299.392	0.704882
899	1789.72	299.388	0.68571
900	1781.59	298.203	0.684592
901	1773.6	299.117	0.691314
902	1777.15	307.143	0.702061
903	1818.15	301.194	0.675172
904	1815.59	302.487	0.694302
905	1797.15	308.72	0.698747
906	1786.64	295.014	0.685791
907	1837.31	305.859	0.694271
908	1779.76	299.58	0.692711
909	1757.94	308.843	0.670919
910	1779.43	304.748	0.702186
911	1800.71	299.051	0.689698
912	1785.26	295.976	0.691974
913	1783.14	307.583	0.669908
914	1819.85	297.527	0.68592
915	1793.05	300.504	0.681633
916	1822.26	305.128	0.686974
917	1753.26	310.146	0.707111
918	1790.86	301.046	0.707823
919	1788.76	302.712	0.672565
920	1844.35	298.039	0.684175
921	1733.8	299.241	0.694294
922	1765.96	304.885	0.691656
923	1826.43	302.922	0.682054
924	1843.78	294.335	0.672185
925	1786.57	300.237	0.686639
926	1792.88	302.644	0.684282
927	1741.07	298.922	0.676739
928	1811.9	303.358	0.664369
929	1782.51	303.729	0.70435
930	1799.04	304.858	0.671599
931	1789.84	298.611	0.692712
932	1767.63	307.563	0.684654
933	1814.69	305.402	0.692259
934	1754.12	302.077	0.680277
935	1803.38	299.987	0.668053
936	1835.24	307.332	0.702265
937	1795.98	305.667	0.693931
938	1778.27	304.639	0.691819
939	1764.57	307.04	0.707492
940	1813.77	303.455	0.69563
941	1761.11	299.303	0.686626
942	1724.46	296.345	0.694993
943	1766.58	304.837	0.708132
944	1773.38	297.331	0.666503
945	1764.77	305.731	0.686941
946	1759.72	307.5	0.673131
947	1836.07	301.47	0.672643
948	1731.63	300.336	0.671283
949	1816.69	302.09	0.683682
950	1777.46	298.363	0.691914
951	1821.76	299.291	0.688061
952	1780.92	298.493	0.679603
953	1767.44	305.152	0.691669
954	1782.96	303.595	0.680241
955	1779.59	308.296	0.684444
956	1764.71	297.338	0.671101
957	1770.42	305.512	0.683367
958	1827.83	303.566	0.68723
959	1808.08	302.675	0.663896
960	1768.25	300.401	0.690325
961	1769.9	307.536	0.689433
962	1824.83	302.099	0.672396
963	1809.61	306.19	0.68993
964	1785.51	304.012	0.689842
965	1770.81	304.198	0.684673
966	1773.77	298.489	0.686697
967	1800.32	296.767	0.669853
968	1770.14	297.149	0.699684
969	1825.88	307.526	0.686992
970	1774.33	300.186	0.679984
971	1826.41	306.42	0.689187
972	1770.62	306.764	0.690189
973	1815.44	307.258	0.67781
974	1804.46	296.956	0.698715
975	1794.79	301.869	0.674118
976	1777.79	304.703	0.691882
977	1818.26	308.635	0.698757
978	1785.01	298.64	0.68311
979	1780.27	299.251	0.679565
980	1815.48	298.371	0.675726
981	1814.95	297.785	0.666961
982	1804.36	295.972	0.669982
983	1779.87	300.934	0.695344
984	1844.02	307.48	0.66143
985	1852.04	303.166	0.679936
986	1826.95	300.205	0.704228
987	1803.36	300.815	0.683253
988	1778.87	304.025	0.690597
989	1789.87	299.029	0.693947
990	1795.92	307.414	0.686247
991	1797.96	298.724	0.699295
992	1785.62	303.638	0.708825
993	1757.21	304.225	0.70278
994	1757.18	307.362	0.693078
995	1788.65	305.446	0.677508
996	1803.68	301.772	0.684473
997	1802.31	306.29	0.676722
998	1801.43	301.096	0.677666
999	1766.18	296.126	0.699106
1000	1742.17	306.342	0.68266
